# Supplementary material for: Linearization of genome sequence graphs revisited
Source: iScience. 2021 Jun 19;24(7):102755. doi: 10.1016/j.isci.2021.102755 (PMC8264155; doi:10.1016/j.isci.2021.102755)
Supplement: Table S1. GenBank accession numbers of Escherichia coli genomes used in real data experiments, related to Figures 4 and 5 [file mmc1.csv]

U00096.3
AP009048.1
CP009685.1
LR134083.1
CP000948.1
CP001396.1
CP001637.1
CP053603.1
CP053604.1
CP053605.1
CP053607.1
AP012030.1
AP012306.1
CP006698.1
HG738867.1
LR881938.1
CP028702.1
CP028703.1
CP008801.1
CP009273.1
CP009644.1
CP009789.1
CP028704.1
CP034595.1
CP011124.1
LM995446.1
LM993812.1
CP010438.1
CP010439.1
CP010440.1
CP010441.1
CP010442.1
CP010443.1
CP010444.1
CP010445.1
LN832404.1
CP011320.1
CP011321.1
CP011322.1
CP011323.1
CP011324.1
CP011342.2
CP011343.2
CP011495.1
CP012125.1
CP012126.1
CP012127.1
CP011113.2
CP032667.1
CP012868.1
CP012869.1
CP012870.1
CP013253.1
CP030240.1
CP018801.1
CP014225.1
CP014270.1
CP014272.1
CP014348.1
CP058948.1
CP059043.1
CP019629.1
CP016018.1
CP031214.1
CP034953.2
CP017100.1
CP037857.1
CP029238.1
CP029239.1
CP060708.1
CP060709.1
CP062239.1
CP062240.1
CP062241.1
CP062242.1
CP062243.1
CP062244.1
CP062245.1
CP062247.1
CP062246.1
CP062248.1
CP062249.1
CP062250.1
CP040643.1
CP040664.1
CP040663.1
CP040667.1
CP063991.1
CP032679.1
CP064678.1
CP064679.1
CP064680.1
CP064681.1
CP064682.1
CP042867.1
CP042865.1
CP013952.1
CP043185.1
CP043183.1
CP043187.1
CP043189.1
CP043191.1
CP043193.1
CP043195.1
CP043197.1
CP043201.1
CP043199.1
CP043205.1
CP043203.1
CP043207.1
CP043209.1
CP043211.1
CP043213.1
CP041992.1
CP041993.1
CP026360.1
CP067994.1
CP068706.1
CP026356.1
CP044410.1
CP042843.1
CP042845.1
CP042846.1
CP042844.1
CP045457.1
CP045741.1
CP069132.1
CP069133.1
CP047127.1
CP025268.1
CP025520.1
CP026026.1
CP026027.1
CP026028.1
CP026612.1
CP048439.1
CP026346.1
CP026348.1
CP026349.1
CP026354.1
CP026355.1
CP026359.1
CP026343.1
CP026342.1
CP026345.1
CP026351.1
LT615378.1
LT615377.1
CP026344.1
CP026347.1
